# Supplementary material for: PROX1 is an early driver of lineage plasticity in prostate cancer
Source: J Clin Invest. 2025 Jun 2;135(11):e187490. doi: 10.1172/JCI187490 (PMC12126232; doi:10.1172/JCI187490)
Supplement: Supplemental tables 1-7 [file jci-135-187490-s272.xlsx]

## Sheet: Supplemental Table 1
Supplemental Table 1: PROX1 expression (RNA-seq) and PROX1 IHC scores for patient-derived xenografts.
PDXs	Molecular Subtypes	PROX1 IHC Score	PROX1 expression (log2 FPKM)
LuCaP 49	AR-NE+	164	5.4599
LuCaP 93	AR-NE+	30	2.55991
LuCaP 145.1	AR-NE+	139	4.6619
LuCaP 145.2	AR-NE+	159	4.54908
LuCaP 173.1	AR-NE+	127	2.92398
LuCaP 208.1	AR-NE+	116	3.98103
LuCaP 208.2	AR-NE+	104	4.18737
LuCaP 173.2A	AR-NE-	129	4.12855
BCaP-1	AR-NE-	80	3.46256
LuCaP 136	ARlowNE-	38	1.9166
LuCaP 176	ARlowNE-	0	-9.36139
LuCaP 77CR	AR+NE+	0	-10.1573
LuCaP 23.1	AR+NE-	0	0.639792
LuCaP 35	AR+NE-	0	-3.9848
LuCaP 35CR	AR+NE-	0	-1.9659
LuCaP 58	AR+NE-	1	-1.46709
LuCaP 70	AR+NE-	0	-10.889
LuCaP 70CR	AR+NE-	0	-9.29782
LuCaP 73	AR+NE-	0	-7.84196
LuCaP 77	AR+NE-	0	-7.29281
LuCaP 86.2	AR+NE-	0	1.15088
LuCaP 86.2CR	AR+NE-	0	1.27984
LuCaP 96	AR+NE-	0	-10.889
LuCaP 96CR	AR+NE-	0	-8.81622
LuCaP 105	AR+NE-	0	-10.889
LuCaP 105CR	AR+NE-	0	-10.889
LuCaP 136CR	AR+NE-	1	-0.509652
LuCaP 141	AR+NE-	0	-7.86888
LuCaP 147	AR+NE-	0	-10.889
LuCaP 147CR	AR+NE-	0	-7.73478
LuCaP 167	AR+NE-	0	-8.59869
LuCaP 167CR	AR+NE-	0	-10.889
LuCaP 170.1	AR+NE-	0	-1.65606
LuCaP 170.2	AR+NE-	0	-5.19121
LuCaP 170.3	AR+NE-	0	-1.82496

## Sheet: Supplemental Table 2
Supplemental Table 2: GSEA pathway changes in NCI-H660 PROX1 KD.
GS	SIZE	ES	NES	NOM p-val	FDR q-val	FWER p-val
OXIDATIVE_PHOSPHORYLATION	199	-0.52	-2.09	0	0.001	0.001
DNA_REPAIR	145	-0.53	-2.05	0	0.001	0.001
E2F_TARGETS	198	-0.4	-1.61	0	0.008	0.027
UNFOLDED_PROTEIN_RESPONSE	107	-0.42	-1.56	0	0.01	0.042
MYC_TARGETS_V1	194	-0.35	-1.43	0	0.031	0.159
INFLAMMATORY_RESPONSE	163	0.43	1.45	0.006	0.034	0.42
TGF_BETA_SIGNALING	54	0.5	1.46	0.034	0.034	0.406
ANDROGEN_RESPONSE	96	0.48	1.51	0.005	0.019	0.224
COAGULATION	116	0.47	1.54	0.004	0.014	0.164
TNFA_SIGNALING_VIA_NFKB	182	0.46	1.56	0.002	0.017	0.135
APICAL_SURFACE	40	0.57	1.56	0.012	0.015	0.135
HEDGEHOG_SIGNALING	33	0.57	1.56	0.015	0.014	0.136
ESTROGEN_RESPONSE_LATE	187	0.46	1.56	0.001	0.013	0.136
IL2_STAT5_SIGNALING	180	0.47	1.58	0.001	0.013	0.097
APOPTOSIS	147	0.49	1.6	0	0.012	0.079
ESTROGEN_RESPONSE_EARLY	190	0.47	1.61	0	0.014	0.077
HYPOXIA	191	0.41	1.4	0.006	0.052	0.584
CHOLESTEROL_HOMEOSTASIS	73	0.44	1.37	0.051	0.068	0.705
MYOGENESIS	177	0.4	1.37	0.01	0.067	0.724
EPITHELIAL_MESENCHYMAL_TRANSITION	171	0.4	1.35	0.029	0.074	0.787
PANCREAS_BETA_CELLS	33	0.51	1.34	0.094	0.082	0.828
UV_RESPONSE_DN	134	0.4	1.34	0.036	0.078	0.828
COMPLEMENT	176	0.39	1.32	0.031	0.088	0.872
HEME_METABOLISM	177	0.39	1.32	0.04	0.084	0.873
KRAS_SIGNALING_UP	173	0.39	1.32	0.034	0.082	0.875
MTORC1_SIGNALING	196	0.35	1.21	0.092	0.2	0.996
BILE_ACID_METABOLISM	104	0.37	1.19	0.167	0.222	0.998
NOTCH_SIGNALING	32	0.44	1.18	0.239	0.232	0.999
PEROXISOME	100	0.37	1.16	0.219	0.255	0.999
IL6_JAK_STAT3_SIGNALING	71	0.36	1.11	0.277	0.343	1
PI3K_AKT_MTOR_SIGNALING	100	0.34	1.09	0.296	0.377	1
XENOBIOTIC_METABOLISM	175	0.31	1.05	0.346	0.444	1
REACTIVE_OXYGEN_SPECIES_PATHWAY	48	0.35	1.01	0.434	0.531	1
UV_RESPONSE_UP	149	0.29	0.97	0.525	0.623	1
FATTY_ACID_METABOLISM	147	0.29	0.96	0.559	0.636	1
SPERMATOGENESIS	110	0.29	0.95	0.572	0.634	1
GLYCOLYSIS	191	0.27	0.93	0.647	0.662	1
P53_PATHWAY	189	0.27	0.93	0.621	0.646	1
ALLOGRAFT_REJECTION	154	0.26	0.86	0.775	0.782	1
WNT_BETA_CATENIN_SIGNALING	40	0.29	0.8	0.789	0.872	1
ADIPOGENESIS	190	-0.24	-0.96	0.624	0.574	1
MYC_TARGETS_V2	58	-0.3	-0.99	0.453	0.568	0.994
ANGIOGENESIS	28	-0.34	-0.99	0.46	0.506	0.994
G2M_CHECKPOINT	193	-0.25	-1	0.445	0.62	0.993
PROTEIN_SECRETION	96	-0.29	-1.06	0.305	0.501	0.963
KRAS_SIGNALING_DN	172	0.5	1.67	0	0.008	0.036
MITOTIC_SPINDLE	195	0.5	1.7	0	0.006	0.024
APICAL_JUNCTION	183	0.5	1.72	0	0.006	0.019
INTERFERON_GAMMA_RESPONSE	174	0.52	1.76	0	0.005	0.01
INTERFERON_ALPHA_RESPONSE	92	0.61	1.95	0	0.001	0.001

## Sheet: Supplemental Table 3
Supplemental Table 3: Interactome of PROX1 and HDAC2 in LASCPC-01 cells by Mass Spec.
PROX1 interactors	HDAC2 interactors
PROX1	CHD4
CHD4	ZMYM2
RPA1	KDM1A
ZFHX3	HDAC2
CASZ1	GSE1
MTA1	MTA1
GATAD2B	MTA2
MTA2	HDAC1
RUNX1	SIN3A
HDAC2	CHD3
HDAC1	RCOR1
CUX1	GATAD2A
ZMYM4	GATAD2B
LEMD2	RERE
ZFHX4	MIDEAS
HIRA	ZNF516
TFCP2	MTA3
RPA3	RCOR2
LEMD3	RCOR3
CHD3	ZNF800
UBP1	ST18
HMBOX1	ZNF608
EPPK1	RREB1
UBN2	MIER1
GATAD2A	PHF21A
LIG3	PROX1
VRK3	ZMYM3
CABIN1	ARID4B
LZTS1	MBD3
TBX3	HMG20B
MTA3	MGA
CTBP2	TRERF1
MTCL1	EMSY
MON2	SAP130
RREB1	ADNP
TFAM	ARID4A
HERC2	DNTTIP1
TCF12	INSM1
TCF4	EHMT1
SUN2	HMG20A
UBN1	RB1
ASF1A	MBD2
IKZF5	SUDS3
HOXC10	EHMT2
NFATC1	SIN3B
RCOR1	BCL11A
MBD3	PHF12
SLC25A1	CDYL
DPM1	ZNF609
MRE11	WDR5
NBN	RPA1
UPF1	ZMYM4
KCNJ11	SAP30
TFCP2L1	ZMYND8
SATB2	PWWP2B
HOXC12	BRMS1L
C11orf53	ZNF24
	ARID5B
	WIZ
	MYT1
	MIER3
	SINHCAF
	RUNX1
	CNOT1
	CDK2AP1
	SARG
	ING1
	C16orf87
	MYEF2
	KDM5A
	BRMS1
	BAHCC1
	ZBTB7B
	CBX3
	ZNF827
	KPNA1
	PPP2R2A
	LANCL3
	GTF3C1
	NOP56
	TSHZ1
	GTF3C2
	ZFPM1
	ZNF592
	MIER2
	KPNA2
	GATAD1
	TNRC18
	CAPZA2
	CTBP2
	USP7
	SNAI1
	SAP30L
	FOXK1
	L3MBTL2
	SPATS2L
	LIG3
	SLC25A1
	DECR1
	SGPL1
	CBX1
	ARMCX3
	DDX18
	KPNA3
	MRPL11
	STAU1
	LRRC47
	DHX30
	KIF2A
	USP9X
	DGKZ
	PHF6
	RBM28
	KPNA4
	LEMD2
	MARK2
	OVOL3
	MTPAP
	LZTS1
	WDR18
	ASCC3
	AKAP8L
	GFI1B
	SFMBT1
	POP1
	PRMT5
	RBM34
	GTPBP4
	SMCHD1
	INTS14
	GTF3C5
	RRP1B
	RPF2
	NOP2
	FOXK2
	RFC2
	CKAP5
	CASZ1
	TFCP2
	MRE11
	RUVBL2
	ITPR2
	ZNF217
	PRKRA
	GTPBP1
	DLL3
	MAP2K3
	SLC25A22
	PURA
	PYM1
	SNW1
	SMARCC1
	SDHB
	ZNF44
	GNL3
	POLR1G
	ZNF296
	BBX
	CNOT3
	DHX36
	INTS10
	LPGAT1
	NAV1

## Sheet: Supplemental Table 4
Supplemental Table 4: GSEA pathway changes in NCI-H660 PROX1 KD and NCI-H660 treated with Fimepinostat or Romidepsin.
GS	KD-NES	KD-FDRQ	Fime-NES	Fime-FDRQ	Romi-NES	Romi-FRDQ
MYC_TARGETS_V1	-1.43	0.031	-2.77507	0	-2.08	0
E2F_TARGETS	-1.61	0.008	-2.6353	0	-2.08	0
OXIDATIVE_PHOSPHORYLATION	-2.09	0.001	-2.53041	0	-1.77	0
DNA_REPAIR	-2.05	0.001	-1.81182	0.00220706	-1.63	0.002
APICAL_JUNCTION	1.72	0.006	1.51	0.008	1.4	0.045
INFLAMMATORY_RESPONSE	1.45	0.034	1.47	0.012	1.44	0.033
HEDGEHOG_SIGNALING	1.56	0.014	1.38	0.027	1.45	0.031
ESTROGEN_RESPONSE_LATE	1.56	0.013	1.43	0.02	1.46	0.028
ESTROGEN_RESPONSE_EARLY	1.61	0.014	1.4	0.023	1.48	0.027
IL2_STAT5_SIGNALING	1.58	0.013	1.35	0.039	1.5	0.027
APICAL_SURFACE	1.56	0.015	1.56	0.003	1.54	0.026
KRAS_SIGNALING_DN	1.67	0.008	1.61	0.001	1.64	0.009
COAGULATION	1.54	0.014	1.64	0.001	1.71	0.003
MYC_TARGETS_V2	-0.99	0.568	-2.39901	0	-1.98	0
G2M_CHECKPOINT	-1	0.62	-2.21306	0	-1.76	0
PI3K_AKT_MTOR_SIGNALING	1.09	0.377	-1.55685	0.021243	-1.5	0.01
COMPLEMENT	1.32	0.088	1.48	0.011	1.4	0.045
MYOGENESIS	1.37	0.067	1.55	0.004	1.48	0.028
HYPOXIA	1.4	0.052	1.43	0.018	1.5	0.024
ANGIOGENESIS	-0.99	0.506	1.75	0	1.51	0.03
NOTCH_SIGNALING	1.18	0.232	1.41	0.021	1.52	0.029
UV_RESPONSE_DN	1.34	0.078	1.35	0.038	1.62	0.01
KRAS_SIGNALING_UP	1.32	0.082	1.57	0.003	1.78	0.001
EPITHELIAL_MESENCHYMAL_TRANSITION	1.35	0.074	1.81	0	2.18	0
MTORC1_SIGNALING	1.21	0.2	-1.4171	0.0427434	-1.07	0.466
WNT_BETA_CATENIN_SIGNALING	0.8	0.872	1.39	0.025	-0.9	0.7
PROTEIN_SECRETION	-1.06	0.501	-1.47956	0.0293253	0.82	0.852
IL6_JAK_STAT3_SIGNALING	1.11	0.343	1.33	0.045	0.99	0.538
PANCREAS_BETA_CELLS	1.34	0.082	1.52	0.007	1.16	0.278
XENOBIOTIC_METABOLISM	1.05	0.444	1.33	0.047	1.18	0.278
MITOTIC_SPINDLE	1.7	0.006	---	1	-1.51	0.01
UNFOLDED_PROTEIN_RESPONSE	-1.56	0.01	-1.11842	0.206293	-1.14	0.342
INTERFERON_ALPHA_RESPONSE	1.95	0.001	0.85	0.873	-0.91	0.767
TGF_BETA_SIGNALING	1.46	0.034	1.03	0.558	0.87	0.793
INTERFERON_GAMMA_RESPONSE	1.76	0.005	1.01	0.59	1.05	0.433
APOPTOSIS	1.6	0.012	1.28	0.08	1.05	0.429
TNFA_SIGNALING_VIA_NFKB	1.56	0.017	1.19	0.193	1.09	0.397
ANDROGEN_RESPONSE	1.51	0.019	1.16	0.247	1.22	0.222
ADIPOGENESIS	-0.96	0.574	0.96	0.704	-1.21	0.214
REACTIVE_OXYGEN_SPECIES_PATHWAY	1.01	0.531	-1.12577	0.210066	-1.01	0.616
FATTY_ACID_METABOLISM	0.96	0.636	0.78	0.934	-0.97	0.715
HEME_METABOLISM	1.32	0.084	0.74	0.917	-0.94	0.76
CHOLESTEROL_HOMEOSTASIS	1.37	0.068	0.75	0.936	-0.94	0.724
PEROXISOME	1.16	0.255	1.01	0.596	-0.91	0.722
UV_RESPONSE_UP	0.97	0.623	0.91	0.79	0.87	0.775
SPERMATOGENESIS	0.95	0.634	1.08	0.45	0.89	0.767
P53_PATHWAY	0.93	0.646	1.21	0.165	1.06	0.438
GLYCOLYSIS	0.93	0.662	1.24	0.129	1.07	0.434
BILE_ACID_METABOLISM	1.19	0.222	1.22	0.147	1.1	0.398
ALLOGRAFT_REJECTION	0.86	0.782	1.24	0.131	1.17	0.283

## Sheet: Supplemental Table 5
Supplemental Table 5: Primers used for ChIP-qPCR assays.
Primer Name	Sequence (5'-3')	Amplicon Length
PROX1 Fwd	AGTTGAGTAGGGTAAGGCGG	133bp
PROX1 Rev	TCCCATTTCTGCTGCCCAAG
AR Fwd	GCCAGCACTTGTTTCTCCAA	98bp
AR Rev	TTCCCACCTCCTTTTCCCTC
INSM1 Fwd	TGGGGCCATTCTTCTCCTTT	142bp
INSM1 Rev	CTGGGCTTTGTGTCTCTCCT
UNTR4 Fwd	CTCCCTCCTGTGCTTCTCAG	183bp
UNTR4 Rev	AATGAACGTGTCTCCCAGAA

## Sheet: Supplemental Table 6
Supplemental Table 6: Taqman assays.
Gene	Taqman Assay ID
ACTB	Hs99999903_m1
PROX1	Hs00160463_m1
SYP	Hs00300531_m1
CHGA	Hs00900370_m1
INSM1	Hs00357871_s1
AR	Hs00171172_m1

## Sheet: Supplemental Table 7
Supplemental Table 7: Primers used for MSPCR assays.
Primer Name	Sequence (5'-3')	Amplicon Length
PROX1 M Fwd	TGGGATATTAGTACGAGGAGGATC	103 bp
PROX1 M Rev	CAACGATAACTAAAAAATTCATCG
PROX1 U Fwd	TTGGGATATTAGTATGAGGAGGATT	103bp
PROX1 U Rev	AACAATAACTAAAAAATTCATCACC
