# Supplementary material for: PROX1 is an early driver of lineage plasticity in prostate cancer
Source: J Clin Invest. 2025 Jun 2;135(11):e187490. doi: 10.1172/JCI187490 (PMC12126232; doi:10.1172/JCI187490)
Supplement: Supporting data values [file jci-135-187490-s273.xlsx]

## Sheet: Fig 1A
Gene	Rank	-logPadj
PROX1	1	10.6707
TNFRSF13C	2	9.7096
CHL1	3	8.57476
RP11-1143G9.4	4	6.61325
CCR7	5	5.96474
CD72	6	5.48986
GPSM3	7	5.36851
PYGL	8	5.33166
MIAT	9	5.30027
NKG7	10	5.14879
TOX	11	5.11838
LIMD2	12	5.03313
CD79A	13	4.97344
AQP9	14	4.90788
NAPSB	15	4.81227
CTSW	16	4.73604
UGT8	17	4.6807
RP11-373L24.1	18	4.67119
BCL11A	19	4.49809
APOBEC3D	20	4.30025
BACH2	21	4.23587
THEMIS	22	4.1355
HMOX1	23	4.12372
RP11-861A13.4	24	4.0912
S100A6	25	4.07622
UBD	26	3.96453
RP6-99M1.2	27	3.95755
SPIB	28	3.92057
ETV5	29	3.85332
DGKG	30	3.83676
OR2I1P	31	3.79961
SP140	32	3.77961
ADA	33	3.72493
PTPRE	34	3.70376
MVP	35	3.69658
UCP2	36	3.66704
ZNF831	37	3.60545
SYK	38	3.60414
SERPINB1	39	3.58828
GZMB	40	3.53364
KLHL14	41	3.48585
RP4-671O14.5	42	3.47532
FAM46C	43	3.46705
RBM38	44	3.46465
TCF4	45	3.46374
ZNF804A	46	3.46374
CD27	47	3.46374
TMC8	48	3.41138
ARHGAP4	49	3.39369
BNIP3P4	50	3.38549
RP11-808N1.1	51	3.33999
IDO1	52	3.26279
PARP15	53	3.22929
FPR1	54	3.22139
ST6GAL1	55	3.19448
WDFY4	56	3.1765
FCRL3	57	3.16587
TCL6	58	3.16323
SIT1	59	3.15567
FCMR	60	3.14137
MAP4K1	61	3.14137
CORO1A	62	3.11584
NOD2	63	3.09257
MICB	64	3.05643
SLC9A4	65	3.05582
TMEM176A	66	2.98961
RP5-1171I10.5	67	2.97721
FCRLA	68	2.95575
RP11-981G7.6	69	2.91185
ATP2A3	70	2.89751
IGFLR1	71	2.89105
RP11-553L6.2	72	2.88893
ADAM8	73	2.87959
RP1-56K13.1	74	2.87959
ZC3H12D	75	2.86936
S100A8	76	2.82823
IL8RBP	77	2.82125
DHRS9	78	2.80116
RGPD1	79	2.79981
TMEM163	80	2.79981
RASGRF1	81	2.79803
CP	82	2.76851
RIPOR2	83	2.76851
POU2AF1	84	2.76851
PARVG	85	2.75571
ARL11	86	2.75504
PRKCB	87	2.73406
PLEKHA2	88	2.71718
RP11-358M11.2	89	2.70194
CD52	90	2.65189
VNN2	91	2.64338
PIK3CD	92	2.63845
FAM159A	93	2.63845
ATG16L2	94	2.63631
GIMAP5	95	2.5946
SLAMF1	96	2.56576
FGD2	97	2.55459
CLECL1	98	2.54607
TNFRSF14	99	2.54338
POF1B	100	2.5249
SYNE3	101	2.51938
TLR10	102	2.50928
IL21R	103	2.47978
ISG20	104	2.47948
SLC2A6	105	2.47948
RP11-61F12.1	106	2.47943
TDGF1	107	2.47532
ADIRF-AS1	108	2.47295
HLA-DOB	109	2.45644
RP11-705C15.3	110	2.4319
TNFAIP2	111	2.41828
PTPRO	112	2.41548
GPR174	113	2.41548
CEMIP	114	2.4104
PAX5	115	2.36184
PYHIN1	116	2.34231
C11orf21	117	2.34181
RP11-44D15.3	118	2.33747
ANO9	119	2.33099
C10orf31	120	2.32467
P2RY10	121	2.31372
C1orf220	122	2.29736
RP11-374F3.4	123	2.29173
PLCG2	124	2.27543
GFI1	125	2.24436
DOCK11	126	2.2341
PKD1L3	127	2.22689
RP11-705C15.2	128	2.22153
ELF4	129	2.21277
C6orf141	130	2.20968
CELF2	131	2.20029
IL24	132	2.20013
WAS	133	2.19183
IRF4	134	2.1858
HK3	135	2.18429
APOBEC3B	136	2.18383
AC005618.6	137	2.1805
HCP5	138	2.17957
ZAP70	139	2.17952
AC090627.1	140	2.17229
TLR9	141	2.16891
ALDH1A1	142	2.16614
TRBC2	143	2.15855
IER5	144	2.1434
GIMAP1	145	2.10554
CD96	146	2.09251
PTPN6	147	2.07459
HAPLN3	148	2.07353
FRMD3	149	2.05808
IL7R	150	2.05808
SDPR	151	2.05474
FMNL1	152	2.03675
GZMK	153	2.03675
RP11-327F22.1	154	2.02487
CCDC141	155	2.02321
PTHLH	156	2.01998
CLEC2D	157	2.00978
CTAGE6	158	2.00124
LAT2	159	1.99384
RP11-25K21.4	160	1.99211
GCSAM	161	1.98246
CTC-260E6.6	162	1.98181
PRTFDC1	163	1.98144
ITK	164	1.97569
CYBA	165	1.96921
CD5L	166	1.96921
DGKA	167	1.96682
IKZF3	168	1.96592
U2AF1L4	169	1.95622
LY9	170	1.95535
TIFAB	171	1.95535
RP11-445F6.2	172	1.94894
BTN2A2	173	1.94048
POU2F2	174	1.94048
AC104820.2	175	1.94048
TCIRG1	176	1.93997
CD8B	177	1.93894
ADORA2A	178	1.93585
ITGB8	179	1.92985
AC079767.4	180	1.92045
RP4-530I15.9	181	1.9181
PRF1	182	1.9181
MMP12	183	1.91759
KCNH8	184	1.91637
RP11-330H6.5	185	1.91204
HBA1	186	1.91173
BLK	187	1.90255
CD3E	188	1.89075
HCST	189	1.89075
SERPINB9	190	1.88438
PSTPIP2	191	1.88178
RP11-477J21.7	192	1.88178
APOBEC3C	193	1.87846
TNFRSF13B	194	1.87408
SNX20	195	1.87124
MAML2	196	1.87104
RP11-622O11.2	197	1.87018
RP11-460N11.2	198	1.85565
AC002480.5	199	1.85373
STARD9	200	1.84838
WDR49	201	1.84695
MTSS1	202	1.84582
IRF8	203	1.84122
PAQR8	204	1.83839
CDCA7L	205	1.83839
ARSJ	206	1.83752
IL2RG	207	1.81229
CD247	208	1.80221
KLRC4-KLRK1	209	1.79933
CYTIP	210	1.79724
FCGR2B	211	1.79578
PROX1-AS1	212	1.7956
ABC12-49244600F4.3	213	1.78164
PTPRCAP	214	1.78164
TMEM156	215	1.78164
MS4A1	216	1.78164
FRY	217	1.78073
RP3-351K20.4	218	1.78073
CERKL	219	1.7781
SOCS1	220	1.77329
KMO	221	1.7698
LAT	222	1.76736
RGS18	223	1.76377
ST3GAL5	224	1.76273
PLEKHG1	225	1.76103
RP11-426C22.10	226	1.7585
SHKBP1	227	1.74779
RP11-392O17.1	228	1.74492
CD3D	229	1.74375
PPBP	230	1.74167
RHOH	231	1.74158
CD274	232	1.7356
C14orf159	233	1.73551
PITPNC1	234	1.73551
RP11-374F3.5	235	1.73337
CNTN1	236	1.72433
CD40	237	1.72412
CD1C	238	1.71977
HLA-F	239	1.71572
CD37	240	1.70947
CTC-260E6.4	241	1.70947
HLA-L	242	1.70609
CD83	243	1.70244
KIAA0226L	244	1.70064
EGR3	245	1.69656
CACNA1E	246	1.69267
CTC-479C5.12	247	1.68702
SLAMF6	248	1.68626
LRMP	249	1.68615
PSTPIP1	250	1.68611
XXbac-BPG299F13.17	251	1.68526
ARL4C	252	1.68491
CD79B	253	1.68491
RELT	254	1.67229
SLFN13	255	1.66995
VPREB3	256	1.66553
CTB-118N6.3	257	1.66327
TIMD4	258	1.65128
MEI1	259	1.64925
ID2	260	1.64491
TCN2	261	1.64237
CD48	262	1.63471
CTD-2020K17.1	263	1.6304
RP11-1299A16.3	264	1.62415
TRBC1	265	1.62315
CD22	266	1.61644
ZNF594	267	1.61188
LILRB1	268	1.6118
HBB	269	1.6118
NEDD9	270	1.61172
GPCPD1	271	1.61
PPP1R16B	272	1.60121
SIPA1	273	1.59943
FSTL5	274	1.59689
TMEM176B	275	1.59636
PTGDS	276	1.59636
RNF183	277	1.59636
TNFSF8	278	1.59565
ENPP6	279	1.59405
VAMP8	280	1.58973
RP11-572O17.1	281	1.58973
ABCB4	282	1.58973
CARD11	283	1.58973
KLRK1	284	1.58893
TNFAIP3	285	1.58792
DTX2P1	286	1.58253
RP11-493L12.2	287	1.58039
RP11-398A8.3	288	1.56765
AC007254.3	289	1.56604
TMEM108	290	1.56553
LAX1	291	1.56548
LILRA1	292	1.5636
ARNTL2	293	1.55984
CXCR3	294	1.55919
GAPT	295	1.55604
CCL5	296	1.55426
IKZF1	297	1.54748
SLFN12	298	1.54725
IFI27	299	1.53651
ZNF826P	300	1.53308
CRIP1	301	1.52876
TRIM22	302	1.52799
RP11-325F22.2	303	1.52799
CLEC17A	304	1.52799
UPP1	305	1.52789
CXCL12	306	1.52789
MOXD1	307	1.52356
AC074289.1	308	1.52119
DAPP1	309	1.52119
ZFP36L1	310	1.52076
AC012123.1	311	1.52076
AC020951.1	312	1.51653
PLEK	313	1.51566
EVL	314	1.513
CR1	315	1.51114
AMICA1	316	1.509
HACD1	317	1.50689
MPIG6B	318	1.49632
VSIR	319	1.48784
XCR1	320	1.48784
RP11-960L18.1	321	1.48702
ACSL5	322	1.48669
DTHD1	323	1.48606
LINC00528	324	1.48471
XXbac-BPG254F23.5	325	1.48302
DEF6	326	1.4828
JAK3	327	1.47979
RP11-448G15.3	328	1.47748
PLA2G4A	329	1.4756
PRSS12	330	1.47116
SLC38A1	331	1.46562
HIST1H1D	332	1.46562
RP11-211N8.2	333	1.46562
TNFSF11	334	1.4635
CCDC88A	335	1.45715
SYNE2	336	1.45481
GAB3	337	1.44572
KLRD1	338	1.4414
GRAPL	339	1.4414
IGKV1-39	340	1.43495
RP11-179F17.5	341	1.43004
CD200R1	342	1.42576
RP4-647C14.2	343	1.42528
ADGRE5	344	1.42337
PKIG	345	1.42337
GVINP1	346	1.42337
NCF1C	347	1.42337
TTC34	348	1.41775
CASP1	349	1.41718
EPM2A	350	1.41435
SGPP2	351	1.40967
SLCO2B1	352	1.4082
PIM2	353	1.4056
RP5-1071N3.1	354	1.4056
PTPRC	355	1.40433
RP11-750H9.5	356	1.4019
CLNK	357	1.39984
TCF7L1	358	1.39717
NCF4	359	1.3891
CXCL13	360	1.38869
STAB1	361	1.38559
GS1-410F4.2	362	1.38317
RP3-395M20.8	363	1.37941
AKNA	364	1.37414
RP11-326I11.5	365	1.37414
TP63	366	1.37401
CTD-2335A18.1	367	1.37401
ALDH3A1	368	1.37401
ARRDC2	369	1.37195
MSC	370	1.37195
ARHGAP9	371	1.37193
HLA-DRB1	372	1.36959
RP11-500C11.3	373	1.36959
YPEL3	374	1.36855
SEMA7A	375	1.36505
KLHL5	376	1.36396
MCM5	377	1.36352
SCN3A	378	1.36352
PDE6G	379	1.36352
RP1-66N13.3	380	1.36352
ITPRIP	381	1.36098
LMO4	382	1.35846
NAV2	383	1.35649
ESR2	384	1.35649
ADCY7	385	1.35502
SIRPB2	386	1.35255
TYMP	387	1.35247
GBP5	388	1.34877
CA13	389	1.3477
NELL2	390	1.34667
CBFA2T3	391	1.3443
PCDH15	392	1.3443
CIITA	393	1.34294
HOXA1	394	1.3407
ITGAL	395	1.33938
SYT11	396	1.33935
CNTRL	397	1.33822
RP11-164J13.1	398	1.33822
DMRTA1	399	1.33822
GZMH	400	1.33666
IL16	401	1.33583
IGHD	402	1.33583
RP11-1399P15.1	403	1.33058
TLR4	404	1.33017
GPR158	405	1.32678
BTLA	406	1.32188
MEIS2	407	1.32094
KYNU	408	1.32094
HOXA7	409	1.32081
SEMA4D	410	1.3193
GPAT2	411	1.31911
APOL3	412	1.31848
ABCA7	413	1.31658
ROBO3	414	1.31545
STARD4	415	1.31113
CTD-2516F10.2	416	1.31013
LA16c-60D12.2	417	1.30905
HVCN1	418	1.30201
IFNG	419	1.30201

## Sheet: Fig 1B
Patient ID	AR+NE-	AR+NE+	ARlowNE-	AR-NE-	AR-NE+		PROX1 log2FPKM
CRPC_03.027P3_LIVER	0.320405
CRPC_03.139E5_RETROPERITONEAL	0.059949
CRPC_03.139M5_RETROPERITONEAL	0.784433
CRPC_04.050P1_LN	0.189531
CRPC_04.050S1_LN	0.938515
CRPC_05.011D5_LN	0.683188
CRPC_05.011G2_LUNG	0.534734
CRPC_05.165K1_LUNG	0.125524
CRPC_05.165O1_ADRENAL	0.25219
CRPC_05.214E2_LN	0.16358
CRPC_05.217F4_LN	0.0637015
CRPC_05.217I3_LN	0.0367039
CRPC_06.127G3_LN	0.757962
CRPC_08.020I2_DIAPHRAM	0.0859919
CRPC_08.020T1_LN	0.0719306
CRPC_08.093H3_LN	0.186781
CRPC_10.013K4_DIAPHRAM	0.168031
CRPC_10.013L2_LN	0.0687923
CRPC_10.039G1_LN	0.198504
CRPC_12.005H6_LIVER	0.495976
CRPC_12.005I5_LIVER	0.12529
CRPC_12.005K3_RENAL	0.145792
CRPC_12.011J3_BLADDER	0.173654
CRPC_13.012L2_LIVER	0.644394
CRPC_13.012M3_LUNG	0.0981047
CRPC_13.101H1_LN	0.0100311
CRPC_13.101K3_LN	0.174627
CRPC_13.104AA2_BONE	0.0705169
CRPC_13.104I3_LN	0.391747
CRPC_13.104K7_LN	0.448223
CRPC_13.122H1_PELVIC_MASS	0.0226526
CRPC_14.031H2_LIVER	0.259937
CRPC_14.031L2_PLEURAL	0.0754801
CRPC_14.043CC3_BONE	0.0262716
CRPC_14.043H6_LIVER	1.97111
CRPC_14.053AA3_BONE	0.240997
CRPC_14.053H3_LIVER	1.15162
CRPC_14.053K7_LN	0.243332
CRPC_14.077N15_LIVER	0.769134
CRPC_14.091E1_LUNG	0.351734
CRPC_14.105J1_LIVER	2.02055
CRPC_15.003H1_LIVER	0.870715
CRPC_15.010K4_LN	0.852812
CRPC_15.023AA1_BONE	2.22749
CRPC_15.023K2_SPLEEN	1.3149
CRPC_15.023L2_LN	1.17953
CRPC_15.069K1_LIVER	0.102103
CRPC_15.069P5_LN	0.140837
CRPC_15.090H1_LIVER	0.12443
CRPC_15.090KK1_BONE	0.0171095
CRPC_15.096FF1_BONE	0.855944
CRPC_16.101J6_LIVER	0.245058
CRPC_16.101N2_PARIETAL_DIAPHRAGM	0.236773
CRPC_17.007H1_LIVER	1.43278
CRPC_17.022K1_LIVER	1.55671
CRPC_17.033H7_TAIL_OF_PANCREAS	0.110665
CRPC_17.036H10_LIVER	0.140302
CRPC_17.036L3_LN	0.389409
CRPC_17.036N6_LN	0.065099
CRPC_17.042H2_BONE	0.0503123
CRPC_06.131TT1_BONE		0.0698644
CRPC_07.042K2_LN		0.514061
CRPC_07.042L3_ADRENAL		1.00102
CRPC_10.056J1_LN		0.0616467
CRPC_10.056K1_LIVER		0.018925
CRPC_12.011I8_LN		0.294026
CRPC_13.042M3_LN		0.681587
CRPC_14.096J1_LEFT_POSTERIOR		0.358735
CRPC_15.096L2_PERIAORTIC		0.671536
CRPC_15.096M1_PERIAORTIC_DIAPHRAGM		0.630191
CRPC_17.033J1_PANCREAS		0.0972386
CRPC_03.163S5_LIVER			2.24167
CRPC_13.099J2_LUNG			1.24892
CRPC_14.039E3_LUNG			0.253248
CRPC_14.039K4_LIVER			0.785612
CRPC_16.052H1_LIVER			1.23048
CRPC_16.052K1_LN			0.25918
CRPC_17.043I1_LN			0.742234
CRPC_17.043J1_PERIRECTAL_OMENTAL			0.432144
CRPC_17.043K1_PELVIC_PERITONEAL			0.40053
CRPC_11.028G3_ADRENAL				0.332126
CRPC_11.028H1_LIVER				0.989983
CRPC_11.028L3_LUNG				0.04889
CRPC_12.021FF6_BONE				1.51462
CRPC_12.021H6_LIVER				3.36457
CRPC_12.021I1_LUNG				3.90766
CRPC_13.099H7_LIVER				0.746227
CRPC_13.117H7_LIVER				0.460072
CRPC_03.192C3_LN					4.32277
CRPC_05.144E6_LIVER					4.46335
CRPC_05.144V3_ADRENAL					4.6686
CRPC_13.084H5_LIVER					3.26303
CRPC_15.010H1_LIVER					3.40465
CRPC_16.071H10_LIVER					1.94094
CRPC_16.071I2_LUNG					0.777132
CRPC_16.080L2_LIVER					1.80326
CRPC_17.017H8_LIVER					3.52237
CRPC_17.017N1_LUNG					3.2946

## Sheet: Fig 1C
Patient ID	AR+NE-	AR+NE+	ARlowNE-	AR-NE-	AR-NE+		PROX1 TPM
DTB_002_BL	0.289284
DTB_004_BL	0.372565
DTB_007_BL	14.2366
DTB_008_BL	2.26457
DTB_009_BL	0.099452
DTB_010_Pro	43.3979
DTB_014_BL	0.974724
DTB_018_Pro	0.478473
DTB_019_BL	0.105081
DTB_019_Pro	1.98031
DTB_021_BL	1.08982
DTB_021_Pro	0.457016
DTB_022_BL	0
DTB_022_Pro	0
DTB_022_Pro2	1.20552
DTB_023_BL	5.45206
DTB_030_BL	1.15478
DTB_034_BL	0.132155
DTB_035_BL	2.86648
DTB_038_BL	0
DTB_046_BL	0
DTB_053_RP	2.30347
DTB_057_BL	0.847824
DTB_059_BL	47.5194
DTB_060_BL	0
DTB_060_Pro	2.04669
DTB_069_BL	0.455787
DTB_071_BL	1.98304
DTB_073_BL	0.730829
DTB_073_Pro	0.153348
DTB_077_Pro	1.76667
DTB_080_BL	2.72643
DTB_085_BL	0.98146
DTB_088_BL	0.073502
DTB_090_BL	6.47038
DTB_090_Pro	4.70387
DTB_091_BL	0
DTB_094_BL	3.0308
DTB_095_BL	0.749816
DTB_096_BL	0.334701
DTB_098_BL	4.45411
DTB_098_Pro2	0.385448
DTB_100_BL	0.396253
DTB_101_BL	0.35828
DTB_104_BL	0.854455
DTB_111_BL	23.0766
DTB_111_Pro	0.277742
DTB_114_BL	0.202519
DTB_115_Pro	3.41764
DTB_116_BL	4.18474
DTB_119_Pro	0.836647
DTB_121_BL	0
DTB_124_BL	23.6953
DTB_126_BL	0
DTB_127_BL	2.94027
DTB_127_Pro	0.672259
DTB_128_BL	2.96067
DTB_128_Pro	3.07108
DTB_129_BL	0.438626
DTB_131_BL	0.295126
DTB_137_BL	4.60138
DTB_143_BL	0.464094
DTB_143_Pro	0.756222
DTB_146_BL	7.10326
DTB_148_BL	0.101885
DTB_149_BL	4.59665
DTB_151_BL	6.44953
DTB_156_BL	1.18956
DTB_165_Pro	0.093028
DTB_167_BL	0
DTB_167_Pro	0.074428
DTB_170_BL	0.297435
DTB_172_BL	18.3924
DTB_173_BL	0.818022
DTB_176_BL	0.440088
DTB_176_Pro3	0.902739
DTB_187_BL	1.28973
DTB_188_BL	0
DTB_189_BL	26.2187
DTB_190_BL	0.936709
DTB_201_Pro	0.323794
DTB_202_BL	20.1341
DTB_204_BL	0.152802
DTB_206_BL	0.286392
DTB_206_Pro	0.14369
DTB_210_BL	0.372123
DTB_213_BL	0.045172
DTB_214_BL	1.16608
DTB_220_BL	0
DTB_222_BL	3.02513
DTB_223_BL	6.72961
DTB_226_BL	1.30413
DTB_232_BL	1.16095
DTB_232_Pro	11.7582
DTB_233_BL	0.718478
DTB_234_BL	8.4045
DTB_240_BL	3.36847
DTB_241_BL	21.2163
DTB_244_BL	1.05707
DTB_251_BL	1.40497
DTB_252_BL	0.53605
DTB_254_BL	10.2823
DTB_255_BL	1.61434
DTB_259_BL	0.278088
DTB_260_BL	0.041795
DTB_261_BL	0.238793
DTB_261_Pro	0.991818
DTB_265_BL	2.48599
DTB_265_Pro	2.47299
DTB_266_BL	9.01684
DTB_269_BL	0.094759
PR_006_BL	1.88009
PR_008_BL	2.85722
PR_009_D	22.333
PR_022_BL	5.78162
PR_024_Pro	17.9145
PR_030_BL	1.89543
PR_036_BL	1.28832
PR_038_A	1.05731
PR_040_BL	0.060928
PR_051_BL	0.482198
PR_052_BL	5.99015
PR_054_BL	12.9096
PR_056_BL	13.8369
PR_058_BL	0.334302
PR_063_A	1.21315
PR_070_BL	2.09334
PR_078_BL	2.50439
PR_078_Pro	2.01605
PR_080_BL	1.42667
PR_087_BL	0.567871
PR_089_BL	2.7585
DTB_042_BL		1.94875
DTB_053_BL		14.1796
DTB_108_BL		13.2441
DTB_130_Pro		2.08551
DTB_183_BL		0
DTB_186_BL		13.45
DTB_216_Pro		1.57428
PR_028_A		11.6359
PR_081_BL		27.8
DTB_001_BL			34.5938
DTB_005_BL			0.599824
DTB_010_BL			2.0656
DTB_011_BL			1.54181
DTB_018_BL			1.10129
DTB_020_BL			20.4163
DTB_024_Pro			7.8061
DTB_024_Pro2			3.46143
DTB_037_BL			6.68453
DTB_044_BL			7.85375
DTB_049_BL			78.5788
DTB_055_Pro			0.264566
DTB_055_Pro2			0.565857
DTB_063_BL			2.78989
DTB_063_Pro			0.589785
DTB_064_BL			0.342708
DTB_065_BL			0.591905
DTB_067_Pro			1.16569
DTB_074_BL			12.6947
DTB_082_BL			38.3439
DTB_083_BL			4.20363
DTB_089_BL			0.615821
DTB_092_BL			2.19609
DTB_095_2_BL			1.55093
DTB_102_Pro			1.38305
DTB_109_BL			0.867719
DTB_112_BL			0.431946
DTB_125_BL			0.806649
DTB_132_BL			0.330691
DTB_135_BL			3.76703
DTB_137_Pro			5.46692
DTB_138_BL			0.472835
DTB_140_BL			0.628602
DTB_141_BL			0.438436
DTB_159_BL			5.37282
DTB_159_Pro			6.60032
DTB_175_BL			3.22994
DTB_184_BL			2.17902
DTB_194_Pro			4.00678
DTB_195_BL			0.359777
DTB_211_BL			67.9272
DTB_242_BL			129.155
DTB_258_BL			9.82541
DTB_258_Pro			0.069795
PR_002_BL			0.186511
PR_095_BL			44.8466
PR_100_BL			3.79067
PR_120_BL			2.22299
PR_131_BL			0.228359
DTB_031_BL				32.4609
DTB_061_BL				2.52244
DTB_080_Pro				66.4844
DTB_097_BL				1.66249
DTB_097_Pro				33.0728
DTB_120_BL				29.7878
DTB_130_BL				162.603
DTB_135_Pro				228.354
DTB_191_BL				0.036707
DTB_210_Pro				9.69238
DTB_218_BL				362.176
DTB_235_BL				1.31087
PR_067_BL				12.3701
DTB_003_BL					113.522
DTB_032_BL					84.8365
DTB_036_BL					364.388
DTB_040_BL					66.8717
DTB_205_BL					56.6818
DTB_231_BL					98.2108
DTB_254_Pro					137.29

## Sheet: Fig 1D
Patient ID	Adeno	NEPC		PROX1 TPM
SRR3146714	4.39052
SRR3146747	1.72481
SRR3146759	0.014742
SRR3146764	0.251731
SRR3146785	0.216976
SRR3146803	0.084018
SRR3146824	0.105849
SRR3146843	0.395184
SRR3146848	0.100577
SRR3146852	1.18422
SRR3146854	4.36536
SRR3146857	0.185986
SRR3146859	3.67214
SRR3146861	0.664771
SRR3146870	2.97337
SRR3146875	0.252127
SRR3146878	0.938285
SRR3146881	1.21513
SRR3146882	0.692174
SRR3146885	0.253423
SRR3146892	0.008192
SRR3146894	4.88408
SRR3146897	2.78837
SRR3146899	7.25836
SRR3146902	0.734622
SRR3146908	0.095967
SRR3146910	0.409287
SRR3146913	0.19202
SRR3146914	0.010862
SRR3146927	0.212489
SRR3146939	0
SRR3146944	0.381017
SRR3146974	0.200891
SRR3146980	0.473939
SRR3146718		41.1653
SRR3146736		33.6731
SRR3146769		40.7933
SRR3146770		36.6846
SRR3146797		33.2341
SRR3146802		0.184207
SRR3146826		26.382
SRR3146891		11.2693
SRR3146941		39.1515
SRR3146945		29.1491
SRR3146950		28.2095
SRR3146957		35.698
SRR3146961		37.7579
SRR3146977		1.10371
SRR3146981		19.3193

## Sheet: Fig S1A
Patient ID	Baseline	Progression		PROX1 log2TPM
DTB_022	0	0.138141
DTB_024	0.810357	0.418917
DTB_060	0	0.439643
DTB_063	0.540852	0.0620965
DTB_073	0.076984	0.0638049
DTB_080	0.581611	3.18406
DTB_089	0.283857	1.17473
DTB_098	0.392157	0.150067
DTB_102	1.68289	0.260034
DTB_111	1.99473	0.0568532
DTB_127	0.679161	0.275135
DTB_135	0.521493	5.12227
DTB_137	0.905076	1.14132
DTB_141	0.0844612	0
DTB_149	0.881516	0.140166
DTB_167	0	0.0568532
DTB_176	0.0428486	0.61731
DTB_194	0.474763	0.449328
DTB_210	0.102358	1.35523
DTB_232	0.120576	1.41317
DTB_265	0.37404	0.638341

## Sheet: Fig S1B
Patient ID	PROX1	AR	KLK3	NKX3-1	INSM1	SYP	CHGA
2623-1 (AR+ NE-)	-0.53477	0.372974	0.821076	0.721421	-0.82925	-0.69026	-0.82208
2063 (AR+NE+)	-0.7268	1.1973	1.32485	1.38674	0.624516	0.032554	0.969512
2787 (ARlowNE-)	-0.16434	0.929522	0.37295	-0.05831	0.009537	-0.59175	-0.21812
2623-2 (AR-NE-)	1.23357	-1.55581	-0.64722	-0.55219	-0.31273	-0.3952	-0.58312
2783 (AR-NE+)	0.926059	-0.06522	-0.62966	-0.63472	1.41861	1.7122	1.20508

## Sheet: Fig 2A
	LNCaP			V16D			C4-2B			MSKPCa16			LASCPC-01			NCI-H660
PROX1	0.00067	0.00074	0.00121	0.00041	0.00025	0.00038	0.00011	0.00019	0.0002	2.96605	4.64491	2.7283	1.25307	1.44283	0.99948	1	1.1542	0.8664

## Sheet: Fig 2C
LuCaP PDX ID	AR+NE-	AR+NE+	ARlowNE-	AR-NE-	AR-NE+		PROX1 log2FPKM
LuCaP_23_1_p58s29n4	0.786324
LuCaP_23.1_p58s26n7	0.49326
LuCaP_23_1CR_s3	3.46999
LuCaP_23.1CR_s1	2.70301
LuCaP_23.1CR_s3	2.87872
LuCaP_23.1CR3_s10_ET2785	-0.874442
LuCaP_23.1CR3_s7_ET1838	-0.682602
LuCaP_23.1CR3_s9_ET2651	1.92116
LuCaP_23.12_p32s43n3	-3.95793
LuCaP_35_p100s3	-3.70023
LuCaP_35_p109s17n7	-3.87109
LuCaP_35_P505s10	-4.38308
LuCaP_35CR_s37	-0.367363
LuCaP_35CR_s54	-2.44473
LuCaP_35CR_s59n1	-3.0856
LuCaP_58_p54s31n9	-1.16238
LuCaP_58_p54s40n9_ET1963	-1.77179
LuCaP_70_p25s56n4	-10.889
LuCaP_70_p25s56n5	-10.889
LuCaP_70_p26s55n6	-10.889
LuCaP_70CR_s3	-10.889
LuCaP_70CR_s6	-7.70663
LuCaP_73_p44s34n8	-7.91933
LuCaP_73_p44s36n8_022213	-7.76459
LuCaP_73CR_s4n1_020713	-10.889
LuCaP_73CR_s9n1_ET2068	-10.889
LuCaP_77_p34s27n7_ET1177	-7.55955
LuCaP_77_p34s7	-7.02606
LuCaP_78_p12s17n6	-0.484046
LuCaP_78_p12s23n6_ET1852	-2.07724
LuCaP_78CR_s2	-0.415673
LuCaP_78CR_s5	-2.11748
LuCaP_81_s23n4	-6.11134
LuCaP_81_s26n3_ET23	-7.78115
LuCaP_81CR_s5	-6.76837
LuCaP_81CR_s9_ET1092	-10.889
LuCaP_86.2_s30	1.25427
LuCaP_86.2_s32n1	1.04748
LuCaP_86.2CR_s1	1.08369
LuCaP_86.2CR_s3n1	1.47599
LuCaP_92_s54n12	-6.24301
LuCaP_92_s64n12_ET2305	-6.68882
LuCaP_96_p18	-10.889
LuCaP_96_p30s25n5_ET1110	-10.889
LuCaP_96CR_s11	-6.18271
LuCaP_96CR_s36n1	-10.889
LuCaP_96CR_s39n1_ET1173	-10.889
LuCaP_96CR_s40n1_ET1784	-5.23136
LuCaP_96CR_s41n1_ET2411	-10.889
LuCaP_105_s40n5	-10.889
LuCaP_105_s48n5_ET1755	-10.889
LuCaP_105CR_s11_ET78	-10.889
LuCaP_105CR_s7	-10.889
LuCaP_136_p8s30n3			1.24158
LuCaP_136_p8s42n8_ET783			2.59162
LuCaP_136CR_s4_1	0.436508
LuCaP_136CR_s4_2	-1.45581
LuCaP_141_p2s37n4	-7.74833
LuCaP_141_p2s44n4	-7.98943
LuCaP_147_p9s37n4	-10.889
LuCaP_147_p9s53n5_ET2061	-10.889
LuCaP_147CR_s23n2_ET2390	-7.80316
LuCaP_147CR_s3	-7.66641
LuCaP_167_s16_ET1911	-10.889
LuCaP_167_s8	-6.30836
LuCaP_167CR_s15_ET2155	-10.889
LuCaP_167CR_s16_ET2551	-10.889
LuCaP_167CR_s17_ET2791	-10.889
LuCaP_170.1_s5_ET2008	-0.896835
LuCaP_170.1_s6_ET2317	-2.41528
LuCaP_170.2_s12_ET1999	-5.6747
LuCaP_170.2_s9_ET1123	-4.70772
LuCaP_170.3_s10_ET2214	-3.00915
LuCaP_170.3_s5_ET729	-0.640759
LuCaP_174.1_s4_ET1547	-0.922784
LuCaP_174.1_s4_ET1549	0.509096
LuCaP_189.3_s2_ET1603	-4.56538
LuCaP_189.3_s2_ET1719	-3.31368
LuCaP_189.4_s4_ET1650	-6.47948
LuCaP_189.4_s5_ET1825	-4.57774
LuCaP_77CR_s24n2_ET2383		-10.889
LuCaP_77CR_s18n2_ET414		-10.889
LuCaP_77CR_s17n2_ET138		-10.889
LuCaP_77CR_s18n2_ET232		-7.96213
LuCaP_176_s5_ET1374			-10.889
LuCaP_176_s5_ET1489			-7.83377
LuCaP_173_2_s2_ET223				3.92229
LuCaP_173_2_s2_ET292				4.58048
LuCaP_173.2A_s11_ET2699				5.30553
LuCaP_173.2A_s12_ET2864				4.75706
LuCaP_173.2A_s9_ET2600				4.76297
LuCaP_173.2A_ET1554_LCM_CaP				4.2223
LuCaP_173.2A_ET2232_LCM_CaP				5.00012
LuCaP_173.2A_ET1554_ET2232_LCM_SCC				1.31166
LuCaP_173.2A_ET2148_LCM_SCC				3.54024
LuCaP_173.2B_s11_ET2868				4.66687
LuCaP_173.2B_s12_ET3053				4.34317
LuCaP_173.2B_s9_ET2352				4.72
LuCaP_49_p70s16n16					5.44777
LuCaP_49_p70s18n16					5.47202
LuCaP_93_p39s22n6					2.71321
LuCaP_93_p39s31n6					2.4066
LuCaP_145_1_p25s19n5					4.59533
LuCaP_145_1_p2s18n5					4.72847
LuCaP_145_2_p9s25n3					4.39882
LuCaP_145_2_p9s26n3					4.69934
LuCaP_173_1_s6_ET222					3.04969
LuCaP_173_1_s6_ET289					2.79827
LuCaP_208.1_s1_ET3823					3.45711
LuCaP_208.1_s4_ET4589					4.50495
LuCaP_208.2_s1_ET3778					4.3684
LuCaP_208.2_s3_ET4494					4.00635
LuCaP_208.4_s1_ET3748					4.54507
LuCaP_208.4_s4_ET4426					4.37949

## Sheet: Fig 2E
	PreCx	Cx8wks	Cx12wks	Relapsed		PROX1 log2TPM
AR	6.10844	7.40727	6.51643	-3.14842
KLK3	12.1124	5.08559	0.434707	-0.86843
NCAM1	-1.4894	-1.01232	0.001795	5.88833
PROX1	-1.98775	0.975654	3.26567	6.81894

## Sheet: Fig S2A
Adeno	NEPC		Normalized PROX1 expression
6.03	9.28
1.5	10.14
2.4	10.04
4.72	9.14
2.7
1.5
2.54
3.23
1.56
1.46
2.19
4.86
4.7
3.78
1.43
3.34
5
1.61
1.46
1.47

[truncated: 31 more sheets: Fig S2B, Fig 3A, Fig 3B, Fig 3E, Fig S3A, Fig S3B, Fig S3C & S3D, Fig S3E, Fig S3G, Fig 4A, Fig 4B, Fig 4C, Fig S4B, Fig S4C, Fig S4D, Fig S4E, Fig 5A, Fig 5B, Fig 5C, Fig 5E …]
